# Supplementary material for: Cordycepin Inhibits Enterovirus A71 Replication and Protects Host Cell from Virus-Induced Cytotoxicity through Adenosine Action Pathway
Source: Viruses. 2024 Feb 24;16(3):352. doi: 10.3390/v16030352 (PMC10974990; doi:10.3390/v16030352)
Supplement: Supplementary file 1 [file viruses-16-00352-s001.zip]

Archive with 1 entries (1 files):
- viruses-2863784-supplementary.pdf
